# Supplementary material for: Carborane-Containing Folic Acid bis-Amides: Synthesis and In Vitro Evaluation of Novel Promising Agents for Boron Delivery to Tumour Cells
Source: Int J Mol Sci. 2022 Nov 8;23(22):13726. doi: 10.3390/ijms232213726 (PMC9692863; doi:10.3390/ijms232213726)
Supplement: Supplementary file 1 [file ijms-23-13726-s001.zip]

Archive with 1 entries (1 files):
- ijms-2014371-supplementary.pdf
